# Supplementary material for: Are Efficient-Dose Mixtures a Solution to Reduce Fungicide Load and Delay Evolution of Resistance? An Experimental Evolutionary Approach
Source: Microorganisms. 2021 Nov 10;9(11):2324. doi: 10.3390/microorganisms9112324 (PMC8622124; doi:10.3390/microorganisms9112324)
Supplement: Supplementary file 1 [file microorganisms-09-02324-s001.zip]

Archive with 1 entries (1 files):
- microorganisms-1425136-supplementary.pdf
